# Supplementary material for: Estimating the impact of multiple immunization products on medically-attended respiratory syncytial virus (RSV) infections in infants
Source: Vaccine. Author manuscript; Available in PMC 2020 Feb 19. (PMC7029767; doi:10.1016/j.vaccine.2019.10.023)
Supplement: RSV Immunization Impact Model [file NIHMS1552870-supplement-RSV_Immunization_Impact_Model.xlsx]

## Sheet: HOMEPAGE
													v2.0
		Estimating the Impact of Immunization Products on Medically-
		Attended Respiratory Syncytial Virus (RSV) Infections in Infants
		Created by: Gabriel Rainisch1, Bishwa Adhikari1, Martin I. Meltzer1, Gayle Langley2
		1 Health and Economics Modeling Unit (HEMU), U.S. Centers for Disease Control and Prevention (CDC)
		2 Respiratory Viruses Branch, U.S. Centers for Disease Control and Prevention (CDC)
		For more information or technical assistance contact Gabriel Rainisch, Grainisch@cdc.gov
				FIRST TIME USERS: CLICK HERE					TO START: CLICK HERE
		Disclaimer: Authors are responsible for the methodology and content of this tool and do not necessarily represent
		the views of the Centers for Disease Control and Prevention (CDC)

## Sheet: Introduction
		This page provides assistance with using RSV I2M, interpreting results, and how to access calculations. Click on any of the topics in the Table of Contents below to go to that section or scroll up and down this page.
		Table of Contents:
		Tool Purpose							BACK to Homepage <-----				TO START: CLICK HERE
		Using the Tool
		Results
		Advanced Use: accessing calculations
		Tool Purpose:
		RSV I2M is designed to estimate the direct impact of RSV immunization strategies on RSV-associated medically-attended (MA) LRTIs in various healthcare settings among infants <12 months. Users input RSV burden and seasonality and examine the influence of altering immunization products' uptake, efficacy, and duration assumptions.
		Candidate products evaluated in the tool were in clinical development at the time this model was produced. Since publication of this model some of the products may have been approved for use in some countries. For further details on the strategies evaluated, critical assumptions, and limitations, please review the associated mansucript.
																		Back to top
		Using the Tool:
		Inputting Values: Green cells identify where you can type in or select inputs. Default values are already provided in these cells, but may be overwritten by clicking in the cell and typing in a new value. Advance to the next screen after you're satisfied with all inputs.
		Navigating between screens: Click on the colored boxes (containing arrows) to move back and forth. They are located at the bottom of each input screen (example at right) or at the top right of the results screens and on this screen.
		Limiting results to fewer strategies or settings: You can use the model to just examine the impact of a single or two products and in fewer settings as follows:
		- Fewer settings: enter zeros into the rate tables on Input screen 2 for the settings you wish to omit from the analysis.
		- Fewer strategies: enter 0% uptake for the products you wish to omit from the analysis on Input screen 5. For example, by entering 0 for palivizumab uptake the results for the strategy lableled as Maternal Vaccine + Palivizumab will only reflect the impact of maternal vaccine.
		- Limiting analysis to a specific age group: enter zeros in the Input Screen 2 rate tables for the age groups to exclude from results (both with and without immunization).
																		Back to top
		Results:
		The main results page displays the impact of your strategies as a table (top of screen) and graphically (below the table) - both reflect the same data. Similarly, the Low and High values in the table and the error bars on the graphs both reflect uncertainty in the rates you entered for medically-attended RSV on screen 2. To view the influence of uncertainty due to other parameter values on your r…
		Advanced Use & Accessing Calculations:
		Warning: Accessing and manipulating the spreadsheet via the instructions below may result in the tool producing incorrect or inappropriate results or prevent the tool from working at all.
		Accessing calculations: All of the calculations in the tool can be accessed by "opposite clicking" on any screen name tab at the bottom of the tool and selecting "Unhide" from the menu that appears.
		Unlocking cells: The input screens are set so that only input cells can be altered. This was done to prevent accidental changes. In order to unlock all cells on these screens follow these steps:
		1. "opposite click" on a tab (i.e. worksheet) name at the bottom of the tool and select "Unprotect Sheet" from the menu that appears.
		2. Type "unlock" (all lowercase) to unlock the screen.
		3. Repeat steps 1-2 for any other input screens you wish to edit.
																		Back to top

## Sheet: Input 1_Population
		INPUT STEP 1: SPECIFY YOUR POPULATION
		1.1 Select a method for determining the number of births eligible for immunization
		Birth Cohort
		The default is "birth cohort". However, if you do not know the number of annual live births you can input your jurisdiction's population and the model will estimate this based on the per capita birth rate in the US.
																										click here for options
							For reference/entries for 1.2*																			Population
		1.2 Enter a value for the method chosen in step 1.1					US population:		327628489																	Birth Cohort
				Number of annual live births:	3945875		US birth cohort:		3945875
			Your estimated birth cohort:		not applicable
		1.3 Enter the percent of births with "high-risk" conditions (and hospitalization frequency) that put infants at an elevated risk for RSV. These births may be eligible for palivizumab.
						% of live births^		% hospitalized in 1st RSV season**
			1) Congenital Heart Disease (CHD) (hemodynamically significant)			0.0039		0.097
			2) Chronic Lung Disease of Prematurity (CLD)			0.0012		0.128
			3) Born premature (<29 weeks gestation), without CHD or CLD			0.0047		0.081
			4) Other/optional category <write in here>			0
					Total % births eligible for palivizumab (sum of elevated-risk conditions):	0.0098
		BACK to Homepage <-----						NEXT Input Screen ----->
	*	CDC's National Vital Statistics Reports, Vol. 67, No. 1, p.44 (accessed January 31, 2018)
	^	Pavilack M, Clifford RA, Gonzales T, Kong AM, Wade S, McLaurin KK. Trends in Utilization of Outpatient Respiratory Syncytial Virus Prophylaxis with Palivizumab among Medicaid- and Commercially Insured Infants. Infect Dis Ther. 2017.
	**	CHD: Feltes TF, Cabalka AK, Meissner HC, et al. Palivizumab prophylaxis reduces hospitalization due to respiratory syncytial virus in young children with hemodynamically significant congenital heart disease. J Pediatr. 2003;143(4):532-540.
		CLD/prematurity: IMpact. The IMpact-RSV Study Group. Palivizumab, a humanized respiratory syncytial virus monoclonal antibody, reduces hospitalization from respiratory syncytial virus infection in high-risk infants. Pediatrics. 1998;102(3 Pt 1):531-537.
				DO NOT EDIT THE TABLES AT RIGHT: They are provided for pasting back into 1.3 above if you've made changes and want to return to the original/preset values.		% of live births^		% hospitalized in 1st RSV season**
						0.0039		0.097
						0.0012		0.128
						0.0047		0.081

## Sheet: Input 2_RSV Rates
		INPUT STEP 2: PROVIDE POPULATION-BASED RATES FOR MEDICALLY ATTENDED RSV INFECTIONS
		2.1 Input rates for Medically-attended RSV infections for each healthcare setting by month-of-age. Entering 95% CI values is optional. Default values are for the US population* and are also listed at the bottom of the page.
		Outpatient Clinic Visits								Emergency Department (ED) Visits							Hospitalizations
		Age (months)		Rate/ 1000		95% CI				Age (months)		Rate/ 1000		95% CI			Age (months)		Rate/ 1000		95% CI
		0		85.2		71	99.3			0		19.6		16.8	22.4		0		13.5		10.3	17.1
		1		187.9		156.6	219.1			1		64.2		54.9	73.4		1		25.9		21.3	30.8
		2		234.2		195.2	273.1			2		72.4		62	82.9		2		14.3		11.1	17.8
		3		232.6		194	271.3			3		105.2		90.1	120.4		3		10.3		7.7	13.5
		4		265		221	309.1			4		116		99.3	132.7		4		8.9		6.3	11.8
		5		289.2		241.1	337.2			5		71.3		61.1	81.6		5		4.8		2.9	7
		6		264.7		220.7	308.7			6		81.8		70.1	93.6		6		4.1		2.5	6.2
		7		207.2		172.8	241.7			7		56.1		48	64.2		7		5.6		3.6	8
		8		277.8		231.7	324			8		55.6		47.6	63.5		8		3.4		1.8	5.2
		9		227.2		189.4	264.9			9		55.6		47.6	63.6		9		3.8		2.1	6
		10		241.7		201.5	281.8			10		40.4		34.6	46.2		10		3.7		2	5.7
		11		258.1		215.2	301			11		55.6		47.6	63.6		11		2.9		1.5	4.8
		BACK <-----																	NEXT ----->
	*	Outpatient and ED Source: CDC, Accepted for publication and in-press with the Journal of the Pediatric Infectious Disease Society (as of February 2, 2019). Working Title: Respiratory Syncytial Virus-Associated Outpatient Visits among Children Less than 24 Months of Age.
		Hospitalizations Source: Hall CB, Weinberg GA, Blumkin AK, et al. Respiratory syncytial virus-associated hospitalizations among children less than 24 months of age. Pediatrics. 2013;132(2):e341-348. doi: 310.1542/peds.2013-0303. Epub 2013 Jul 1522.
	DO NOT EDIT THE 3 TABLES BELOW: They are provided for pasting back in above if you've made changes and want to return to the original/preset values.
		Pediatrician Visits								Emergency Department Visits							Hospitalizations
		Age (months)		Rate/ 1000		95% CI				Age (months)		Rate/ 1000		95% CI			Age (months)		Rate/ 1000		95% CI
		0		85.2		71	99.3			0		19.6		16.8	22.4		0		13.5		10.3	17.1
		1		187.9		156.6	219.1			1		64.2		54.9	73.4		1		25.9		21.3	30.8
		2		234.2		195.2	273.1			2		72.4		62	82.9		2		14.3		11.1	17.8
		3		232.6		194	271.3			3		105.2		90.1	120.4		3		10.3		7.7	13.5
		4		265		221	309.1			4		116		99.3	132.7		4		8.9		6.3	11.8
		5		289.2		241.1	337.2			5		71.3		61.1	81.6		5		4.8		2.9	7
		6		264.7		220.7	308.7			6		81.8		70.1	93.6		6		4.1		2.5	6.2
		7		207.2		172.8	241.7			7		56.1		48	64.2		7		5.6		3.6	8
		8		277.8		231.7	324			8		55.6		47.6	63.5		8		3.4		1.8	5.2
		9		227.2		189.4	264.9			9		55.6		47.6	63.6		9		3.8		2.1	6
		10		241.7		201.5	281.8			10		40.4		34.6	46.2		10		3.7		2	5.7
		11		258.1		215.2	301			11		55.6		47.6	63.6		11		2.9		1.5	4.8

## Sheet: Input 3_Clinical Severity
		INPUT STEP 3: CLINICAL SEVERITY OF MEDICALLY-ATTENDED RSV VISITS
		3.1 Input the percentage of visits with Lower Respiratory Tract Infections (LRTIs) for each healthcare setting by 6-month age groupings.
							Outpatient Clinics						Emergency Department					Hospitalizations
							Your value			Default*			Your value			Default*		Your value		Default*
		0-5 months LRTIs (%):					0.65			0.65			0.65			0.65		1		1
		5-11 months LRTIs (%):					0.3			0.3			0.5			0.5		1		1
		3.2 Enter Hospitalized Case Fatality Rates (hCFR). hCFRs by country income/development status are provided^.
							Your value			Low income		Lower/Upper-middle income				High income		Developing		Industrialized
		0-5 months hCFR (%):					0.001			0.017		0.023				0.002		0.022		0.0005
		5-11 months hCFR (%):					0.001			0.093		0.026				0.009		0.024		0.001
		BACK <-----																		NEXT ----->
	*	Based on the average number of lab-confirmed RSV-associated visits that had any of the following diagnoses: croup, bronchiolitis, bronchitis, pneumonia or asthma. Source: CDC, New Vaccine Surveillance Network (NVSN), 2002-2009, unpublished
	^	The reference values are based on a 2017 meta analysis of Case Fatility Rates conducted by Shi et al (2017), below. We adjusted values by 1) combining the Lower and Upper middle income categories into one category and present the average of both values, and 2) taking the midpoint of the 95% CI ragne for the hCFR for 0-5 months in Industrialized countries (versus the "0.0" median value in the publ…

## Sheet: Input 4_RSV Season
		INPUT STEP 4: PROVIDE INFORMATION ON WHEN YOU WILL PROVIDE INTERVENTION AND TIMING OF YOUR RSV SEASON
		4.1 When does your RSV season begin?				October
		Infants born during the season are given Palivizumab and Antibody Candidate products at birth, and those born out of season are given these products at the start of the next RSV season.
		4.2 Enter below the % of Medically-attended RSV occuring within each month of the year. Entries must total 100.0%. The graph will update as you make entries.
																					pulldown	months sorted	national data	month before	month after	Graph
		Month of Season		% cases, Your jurisdiction	% cases, US*																					August
					(for reference only)																					September	for graph offest	Immun Start	Immun End	within season_a	within season_b	Provide intervention*
		August		0	0																January	April	0	March	May	October	0.01			0	0	0
		September		0	0																February	August	0	July	September	November	0.01			0	0	0
		October		0.079	0.079																March	December	0.326	November	January	December	0.089	1		1	0	1
		November		0.229	0.229																April	February	0.117	January	March	January	0.239			1	0	1
		December		0.326	0.326																May	January	0.218	December	February	February	0.336			1	0	1
		January		0.218	0.218																June	July	0	June	August	March	0.228			1	0	1
		February		0.117	0.117																July	June	0	May	July	April	0.127			1	0	1
		March		0.031	0.031																August	March	0.031	February	April	May	0.041		1	1	0	1
		April		0	0																September	May	0	April	June	June	0.01			1	1	0
		May		0	0																October	November	0.229	October	December	July	0.01			1	1	0
		June		0	0																November	October	0.079	September	November	August	0.01			1	1	0
		July		0	0																December	September	0	August	October	September	0.01			1	1	0
				1	1																								March
							* Relates to Palivizumab and Antibody Candidate products only. Maternal Vaccine is offered year-round.																							Months of immunization:		6
																														Length of Season		6
		BACK <-----														NEXT ----->
	*	US Season starts in October (month 1) and goes through March (month 6). Source: CDC, unpublished

## Sheet: Input 5_Product Uptake
		INPUT STEP 5: PROVIDE INFORMATION ON IMMUNIZATION UPTAKE
		Out of the population eligible to receive an immunization product, what proportion actually receives it? Entering "0" removes a product from consideration (i.e. results will not be generated for it).
						Eligible Population					% Uptake
		Product										Baseline		Low		High		Notes
		Palivizumab				Births at high-risk for severe RSV infections						0.38						Currently available.
											Default*:	0.38
		Antibody Candidate				Births at low-risk for severe RSV infection						0.71		0.66		0.76		In clinical development, not yet available
											Default^:	0.71		0.66		0.76
						Births at high-risk for severe RSV infections						0.8						In clinical development, not yet available
											Default^^:	0.8
		Maternal Vaccine Candidate				Mothers in 3rd trimester						0.56		0.51		0.61		In clinical development, not yet available
											Default°:	0.56		0.51		0.61
		BACK <-----																NEXT ----->
	*	Based on getting all (up to 5) recommended doses on time. Source: Stewart DL, Ryan KJ, Seare JG, Pinsky B, Becker L, Frogel M. Association of RSV-related hospitalization and non-compliance with palivizumab among commercially insured infants: a retrospective claims analysis. BMC Infect Dis. 2013;13:334.
	^	Baseline value is based on combining uptakes for Hepatitis B vaccine uptake in neonates (applicable to births within the 6 month US RSV season) and Influenza immunization coverage among 6 month to 4 year olds (applicable to births occurring outside the RSV season). Range is -/+ 5 of baseline in the absence of data. Sources: Hill HA, Elam-Evans LD, Yankey D, Singleton JA, Kang Y. Vaccination Cover…
	^^	Based on the percent of eligible births that obtained the 1st palivizumab injection. Source: Pavilack M, Clifford RA, Gonzales T, Kong AM, Wade S, McLaurin KK. Trends in Utilization of Outpatient Respiratory Syncytial Virus Prophylaxis with Palivizumab among Medicaid- and Commercially Insured Infants. Infect Dis Ther. 2017.
	°	Baseline based on average Tdap uptake among pregnant women during a 15 month period from Apr 2013 - June 2014 and low/high are -/+ 5%. Healy CM, Ng N, Taylor RS, Rench MA, Swaim LS. Tetanus and diphtheria toxoids and acellular pertussis vaccine uptake during pregnancy in a metropolitan tertiary care center. Vaccine. 2015 Sep 11;33(38):4983-7.

## Sheet: Input 6_Product Efficacy
		INPUT STEP 6: PROVIDE INFORMATION ON IMMUNIZATION EFFICACY																														Anti Cand	Mat Vac
		What proportion of those receiving an immunization are protected and for how long? If you entered 0% uptake for a product on the prior screen, entries for that product will appear grey and can be ignored.																														120	60
																																150	90
						Eligible Population				% Protected						Days protected																180	120
		Product								Baseline		Low		High					Notes
		Palivizumab				Births at high-risk for severe RSV infections				0.51						150			Currently available.
								Default* -->		0.51						150
		Antibody Candidate				All-newborns (high & low RSV risk)				0.8		0.73		0.85		150			In clinical development, not yet avialable
								Default^ -->		0.8		0.73		0.85		150
		Maternal Vaccine Candidate				Mothers in 3rd trimester				0.8		0.73		0.85		90			In clinical development, not yet avialable
								Default^ -->		0.8		0.73		0.85		90
		Maternal Vaccine efficacy assumes maximal antibody transfer from the mother to the infant. The maximal amount of antibody transfer depends on 1) timing of birth relative to vaccination, and 2) gestational age at birth. Our model uses the value at right as the default maximal proportionof antibodies that successfully transfer. Users interested in viewing the methods used to determine this proporti…																	Proportion of infants to whom antibodies successfully transfer
																					0.918607
																				View Antibody Transfer Calculations
		BACK <-----																		VIEW RESULTS ----->
	*	Based on efficacy in a meta-analysis of clinical trials of palivizumab in high risk infants for infants with compliance to all doses). Source: Andabaka T, Nickerson JW, Rojas-Reyes MX, Rueda JD, Bacic Vrca V, Barsic B. Monoclonal antibody for reducing the risk of respiratory syncytial virus infection in children. Cochrane Database Syst Rev. 2013(4):Cd006602.
	^	Based on the average efficacy of a passive immunity product, motavizumab (that is similar to palivizumab) in term infants across all healthcare settings (hospitalizations, ED visits, outpatient visits). O'Brien KL, Chandran A, Weatherholtz R, et al. Efficacy of motavizumab for the prevention of respiratory syncytial virus disease in healthy Native American infants: a phase 3 randomised double-bli…

## Sheet: Input 6b_Antibody Transfer
	Estimated proportion of antibodies successfully transferred across the population based on timing of immunization uptake and gestational age at birth*
			High-risk Birth#		Preterm								Full term
			<28	28	29	30	31	32	33	34	35	36	37	38	39	40	41	42+	sum
	% of births^		0.0068	0.0023	0.0023	0.0023	0.0023	0.00585	0.00585	0.0236333	0.0236333	0.0236333	0.12735	0.12735	0.2897	0.2897	0.0638	0.0035	1
	% of immunizations**		0.03	0.144	0.144	0.144	0.144	0.144	0.12	0.1	0.03	0							1
	additional weeks gestation post immunization	0	0	0	0	0	0	0	0	0	0
		1		0	0	0	0	0	0	0	0	0
		2			0	0	0	0	0.25	0.25	0.25	0.25	0.5						0.00427148
		3				0	0	0	0.25	0.25	0.25	0.25	0.5	0.5					0.010899
		4					0	0	0.5	0.5	0.5	0.5	1	1	1				0.042234
		5						0	0.5	0.5	0.5	0.5	1	1	1	1			0.0768074
		6							0.5	0.5	0.5	0.5	1	1	1	1	1		0.107517
		7								0.5	0.5	0.5	1	1	1	1	1	1	0.1234
		8									0.5	0.5	1	1	1	1	1	1	0.130172
		9										0.5	1	1	1	1	1	1	0.130072
		10											1	1	1	1	1	1	0.115284
		11												1	1	1	1	1	0.0969453
		12													1	1	1	1	0.060099
		13														1	1	1	0.0183822
		14															1	1	0.002418
		15																1	0.000105
																		Proportion of antibodies successfully transferred over the population	0.918607
				BACK to Input Step 6
			* completed weeks gestational age
			# these births still offered protection with palivizumab
			^ CDC's National Vital Statistics Reports, Vol. 67, No. 1, p.44 (accessed January 31, 2018)
			** Based on timing of when mothers receive Tdap immunization. Source: CDC, unpublished data.
		ROWS BELOW ARE ALTERNATIVE INPUTS FOR PASTING INTO THE "% OF IMMUNIZATIONS" (GREEN ROW IN TABLE ABOVE)
		default uptake	0.03	0.144	0.144	0.144	0.144	0.144	0.12	0.1	0.03	0
		following Tdap	0	0.13	0.13	0.13	0.13	0.13	0.0875	0.0875	0.0875	0.0875
		Maximum antibody transfer	0	0	1	0	0	0	0	0	0	0

## Sheet: Results
	ESTIMATED LOWER RESPIRATORY TRACT INFECTIONS (LRTI) VISITS WITHOUT IMMUNIZATION (low/high values reflect uncertainty in RSV rate inputs only - to view influence of uncertainty in other parameter inputs click on "Sensitivity Analyses" box at right)
		Outpatient Clinic Visits							ED Visits									Hospitalizations						SENSITIVITY ANALYSES ----->			Click here to view the relative influence of specific inputs on results
		Low		Baseline		High			Low		Baseline		High			Low		Baseline		High
		339650		407360		475980			126070		147240		168510			24760		33180		42900
	ESTIMATED LRTI VISITS WITH IMMUNIZATION
	Palivizumab	332600		398900		466100			123300		144000		164800			24000		32400		42100
	Antibody Candidate	175800		210900		246300			61700		72000		82400			11000		15100		19700													Data for producing estimate range bars on graph
	Maternal Candidate	291100		349100		407900			109300		127600		146000			18400		25000		32700				START OVER <-----			Click here to go back through the input screens and update any values							Hospitalizations		ED visits		Outpatient
	+ Palivizumab
																																		low	high	low	high	low	high
	ESTIMATED LRTI VISITS PREVENTED BY IMMUNIZATION (% PREVENTED)																																Palivizumab	8400	9700	20700	20800	66300	67200
	Palivizumab	7050	(2.1%)	8460	(2.1%)	9880	(2.1%)		2770	(2.2%)	3240	(2.2%)	3710	(2.2%)		760	(3.1%)	780	(2.4%)	800	(1.9%)												Palivizumab replacement	4100	4600	10300	10400	35100	35400
	Antibody Candidate	163810	(48.2%)	196470	(48.2%)	229650	(48.2%)		64430	(51.1%)	75250	(51.1%)	86090	(51.1%)		13770	(55.6%)	18140	(54.7%)	23160	(54%)												Maternal vaccine	6600	7700	18300	18400	58000	58800
	Maternal Candidate	48520	(14.3%)	58210	(14.3%)	67970	(14.3%)		16760	(13.3%)	19580	(13.3%)	22400	(13.3%)		6390	(25.8%)	8190	(24.7%)	10150	(23.7%)
	+ Palivizumab																						ESTIMATED DEATHS WITHOUT IMMUNIZATION (AMONG HOSPITALIZED)
																																	Palivizumab	20	20	470	470	1410	1420
																											Low	Baseline	High				Palivizumab replacement	4370	5020	10820	10840	32660	33180
																											24.76	33.18	42.9				Maternal vaccine	1800	1960	2820	2820	9690	9760
																							ESTIMATED DEATHS PREVENTED WITH IMMUNIZATION (AMONG HOSPITALIZED)
																								Palivizumab			0.76	0.78	0.8
																								Antibody Candidate			13.77	18.14	23.16
																								Maternal Candidate			6.39	8.19	10.15
	Summary of your inputs
	Number of annual live births:			3945875		Mean LRTI Visit Rate by Setting (per 1000 births)							Product_____________________					Uptake		Efficacy	Duration
	Your RSV season length (months):			6		Hospitalizations:					8.43333		Palivizumab:					0.38		0.51	150	days
	Month immunization starts			October		Emergency Department Visits:					38.6838		Antibody Candidate:					0.71		0.8	150	days
	Month immunization ends			March		Outpatient Clinic Visits:					107.015		Maternal Vaccine Candidate:					0.56		0.8	90	days

[truncated: 14 more sheets: Sensitivity Analyses_Antibody, Sensitivity Analyses_Maternal, Palivizumab, Antibody_Candidate, Maternal_Vaccine, WiS percent RSV_base, OoS percent RSV_base, WiS percent RSV_low, OoS percent RSV_low, WiS percent RSV_high, OoS percent RSV_high, Ratios, Sensitivity wrksht_Antibody, Sensitivity wrksht_Maternal]
